# Supplementary material for: Prognostic Factors for Adulthood Psychosis in Adolescent Psychiatry Services: A Longitudinal Total Birth Cohort Study
Source: Schizophr Bull. 2026 Jun 4;52(3):sbag031. doi: 10.1093/schbul/sbag031 (PMC13235725; doi:10.1093/schbul/sbag031)
Supplement: Supplementary_materials_sbag031 [file supplementary_materials_sbag031.zip]

Archive with 2 entries (2 files):
- Lang_STROBE_checklist.pdf
- Supplementary_materials_sbag031.pdf
